# Supplementary material for: The VP53 protein encoded by RNA2 of a fabavirus, broad bean wilt virus 2, is essential for viral systemic infection
Source: Commun Biol. 2024 Apr 16;7:462. doi: 10.1038/s42003-024-06170-0 (PMC11021446; doi:10.1038/s42003-024-06170-0)
Supplement: Supplementary file 4 — Supplementary data 1 [file 42003_2024_6170_MOESM4_ESM.xlsx]

## Sheet: Fig 4
Source data for Fig. 4C
	Exp #1			Exp #2			Exp #3			Average	STDEV
	#1	#2	#3	#1	#2	#3	#1	#2	#3
Healthy	1.32	1.08	0.97	1.74	1.53	1.49	1.38	1.51	1.66	1.40889	0.253399
BBWV2-53/37-GFP	98.8	101.3	93.1	97.2	106.9	102.9	103.5	100.9	95.4	100	4.31306
BBWV2-53/37A620G-GFP	81.5	87.4	84.6	94.1	85.2	84.2	87.3	60.7	82.8	83.0889	9.14746
BBWV2-53G238A/37-GFP	44.7	58.7	86.2	76.4	75.1	67.4	64.3	59.1	79.8	67.9667	12.8164
BBWV2-53ATG236TAA/37-GFP	67.2	34.1	73.4	68.7	52.4	82.3	63.4	67.3	43.5	61.3667	15.2202
Source data for Fig. 4D
	Exp #1			Exp #2			Exp #2			Average	STDEV
	#1	#2	#3	#1	#2	#3	#1	#2	#3
Healthy	1.22	2.14	4.97	2.55	2.21	1.96	1.78	2.64	2.11	2.39778	1.05138
BBWV2-53/37-GFP	98.3	96.2	107.8	101.3	98.4	89.3	103.4	102.1	103.2	100	5.2811
BBWV2-53/37A620G-GFP	89.3	74.2	77.3	85.8	94.5	89.5	93.3	93.2	87.2	87.1444	7.11637
BBWV2-53G238A/37-GFP	17.4	42.3	25.3	31.1	13.4	57.9	45.8	15.4	29.7	30.9222	15.1763
BBWV2-53ATG236TAA/37-GFP	26.2	7.4	6.5	36.4	12.3	13.8	29.3	31.5	8.1	19.0556	11.7178

## Sheet: Fig 7
Source data for Fig. 7C
	Exp #1			Exp #2			Exp #3			Average	STDEV
	#1	#2	#3	#1	#2	#3	#1	#2	#3
Healthy	0.81	2.54	1.42	2.67	1.72	1.68	2.01	1.67	1.84	1.81778	0.560084
BBWV2-53/37-GFP	95.1	92.6	98.9	115.2	102.1	96.8	100.2	97.8	101.3	100	6.44438
BBWV2-∆53N1-GFP	3.46	8.42	6.23	5.46	5.53	3.89	7.21	6.32	5.72	5.80444	1.52587
BBWV2-∆53N2-GFP	5.23	6.27	3.99	2.19	7.81	1.98	2.47	5.32	6.63	4.65444	2.11199
Source data for Fig. 7D
	Exp #1			Exp #2			Exp #3			Average	STDEV
	#1	#2	#3	#1	#2	#3	#1	#2	#3
Healthy	3.21	2.14	1.25	0.61	1.78	1.63	1.92	1.83	1.91	1.80889	0.696266
BBWV2-53/37-GFP	93.4	97.6	103.1	99.5	102.2	109.3	108.6	92.9	93.4	100	6.30912
BBWV2-∆53N1-GFP	22.2	20.2	26.4	25.9	34.1	27.8	27.9	30.4	25.4	26.7	4.12341
BBWV2-∆53N2-GFP	25.7	24.1	32.2	33.1	30.6	26.5	28.3	27.4	31.3	28.8	3.13728

## Sheet: Fig 8
Source data for Fig. 8B
	Exp #1			Exp #2			Exp #3			Average	STDEV
	#1	#2	#3	#1	#2	#3	#1	#2	#3
wt BBWV2	98.3	92.8	105.3	111.9	91.5	107.5	91.4	98.9	102.4	100	7.36427
BBWV2-∆53N1-VP53∆C3	70.2	84.9	85.2	71.9	69.3	80.5	65.9	98.1	76.2	78.0222	10.2048
BBWV2-∆53N1-VP53∆C2	469.3	507.1	473.5	493.8	522.9	442.4	407.5	518.4	511.2	482.9	38.6722
BBWV2-∆53N1-VP53 ∆C1	503.1	610.3	697.1	537.4	521.4	492.4	528.7	522	548.2	551.178	64.2233
BBWV2-∆53N1-VP53	543.2	549	612.1	604.4	609.3	595.3	573.7	578.6	574	582.178	25.1708
Source data for Fig. 8C
	Exp #1			Exp #2			Exp #3			Average	STDEV
	#1	#2	#3	#1	#2	#3	#1	#2	#3
wt BBWV2	97.2	97.8	106.3	105.9	92.3	93.2	107.6	96.6	103.1	100	5.82709
BBWV2-∆53N1-VP53∆C3	71.3	78.3	64.2	72.7	66.4	60.8	73.1	55.3	80.2	69.1444	8.15676
BBWV2-∆53N1-VP53∆C2	170.1	185.8	219.8	180.7	175.4	196.5	199.6	178.3	195.9	189.122	15.4131
BBWV2-∆53N1-VP53 ∆C1	234.4	189.5	225.3	203.2	216.7	209.8	218.4	216.1	212.5	213.989	12.8047
BBWV2-∆53N1-VP53	199.6	195.8	251.9	187.5	204.3	196.6	218.7	194.4	233.2	209.111	21.3128

## Sheet: Fig S1
Source data for Supplementary Fig. S1
	Exp #1			Exp #2			Exp #3			Average	STDEV
	#1	#2	#3	#1	#2	#3	#1	#2	#3
wt BBWV2	94.1	97.1	103.2	91.2	100.7	96.1	102.3	112.1	103.2	100	6.21027
BBWV2-53/37-GFP	90.9	98.4	82.2	101.3	101.6	89.3	79.5	96.3	98.2	93.0778	8.11538
BBWV2-53/37-Flag	102.6	97.8	87.6	98.7	108.2	95.6	83.7	97.1	101.8	97.0111	7.50491
